# Supplementary material for: Open and reproducible science practices in psychoneuroendocrinology: Opportunities to foster scientific progress
Source: Compr Psychoneuroendocrinol. 2022 May 30;11:100144. doi: 10.1016/j.cpnec.2022.100144 (PMC9216702; doi:10.1016/j.cpnec.2022.100144)
Supplement: Multimedia component 1 [file mmc1.xlsx]

## Sheet: overview
Journal	year									Category	Search terms	definition	comments / issues
PNEC	2021									preregistered	prereg	any part of study plan was published before data collection or analysis on a repository (e.g. OSF/aspredicted; registered report; clinical trials?)
CPNEC	2021									/ registered report	regist	https://forrt.org/glossary/preregistration/
											pre-reg
										Open Code	Code	any analysis code is publically shared on a repository or otherwise; access w/o request
											Script	https://forrt.org/glossary/open-code/
										Open Data	Open Data	Any/all? data is made publically available on a repository; access w/o writing authors	> large repository / Cohort study (e.g. Biobank): if data is readily available without financial or other restriction (proposal), it is considered open data. This can include sending a request to a public platform (NOT an individual researcher)	-
											avail	https://forrt.org/glossary/open-data/
										Open Access	-
										preprints	preprint
										additional search terms:	share
											public
											https
											github
											osf
											arxiv
											aspredicted
										data availability statement	available
											request
										Open Material	Stimuli	Any aspect of material [excluding code] used is publically shared, access w/o request;
											Stimulus	https://forrt.org/glossary/open-material/
											Material
										Extract from a previous screening effort
										Percentage of recently published psychology vs. consumer research journal articles containing a pre-registered study. (Note: The data reported in Figure 2 include only empirical articles that reported newly collected data. We excluded review articles, commentaries, introductions, corrections, and retractions that did not report new data. The data to reproduce Figures 1 and 2 can be found here: ht…

## Sheet: PsySci
volume	article	preregistered	open code	open data	data upon request	open access	preprint	Comments / RR?		preregistered wording / link	open code wording / link	open data wording / link	Open access wording / link	preprint wording / link
2021
Issue 1: Jan	https://doi.org/10.1177/0956797620959014	0	0	0	1	1	0	"...the data sets are available from the Swedish Twin Registry on request."
	https://doi.org/10.1177%2F0956797620960397	0	1	1	N/A	0	0	"All data have been made publicly available via Harvard Dataverse and can be accessed at ...", "This article has received the badge for Open Data", "R code for all analyses is available at ..."
	https://doi.org/10.1177%2F0956797620960398	1	1	1	N/A	0	0	"All data, analysis code, and experimental materials have been made publicly available via OSF and can be accessed at https://osf.io/24ewh. Study 1 was preregistered at https://osf.io/q43zk, and Study 2 was preregistered at https://osf.io/8twbs. This article has received the badges for Open Data, Open Materials, and Preregistration."
	https://doi.org/10.1177/0956797620954856	0	1	1	N/A	0	0	"All data and codes for analyses have been made publicly available via OSF and can be accessed at https://osf.io/25rpx/. The design and analysis plans for the experiment were not preregistered. This article has received the badge for Open Data."
	https://doi.org/10.1177%2F0956797620956632	0	0	0	0	0	0
	https://doi.org/10.1177%2F0956797620957998	1	1	0	0	0	0	"Data-analysis scripts have been made publicly available via OSF and can be accessed at https://osf.io/x6t3s/. Data for this study have not been made publicly available. All nonproprietary items and measures for this study are described in the Method section and in the Supplemental Material available online. The design and analysis plans for the experiments were preregistered at OSF (https://osf.…
	https://doi.org/10.1177%2F0956797620958638	0	0	1	N/A	1	0	"Data for all experiments, including the two pilot experiments, have been made publicly available on OSF at https://osf.io/hk4yq/. The design and analysis plans for the experiments were not preregistered."
	https://doi.org/10.1177%2F0956797620958004	0	1	1	N/A	0	0	"Behavioral, multivoxel, and neuroimaging data and analysis scripts have been made publicly available via OSF and can be accessed at https://osf.io/a89tu/. The design and analysis plans for the study were not preregistered. This article has received the badge for Open Data."
	https://doi.org/10.1177%2F0956797620960389	0	0	0	1	0	0	"Data for this study were collected several years prior with confidentiality restrictions. Readers can contact the Corresponding Author to apply for access to the data. The design and analysis plans for this study were not preregistered."
	https://doi.org/10.1177%2F0956797620968526	1	1	1	N/A	0	0	"All data, materials, analyses, and code have been made publicly available via OSF and can be accessed at https://osf.io/hs32y/. All materials and analytic files were preregistered before data collection at https://osf.io/3hjpf, and a deviation from the original sampling strategy was preregistered at https://osf.io/uyng7. Deviations from the preregistrations are discussed in the Supplemental Mate…
Issue 2: Feb	https://doi.org/10.1177/0956797620963610	1	1	1	N/A	0	0	"We report all the measures we collected across the two experiments and one study. All materials, source data, data analysis code, and output for all experiments (including pilot data for Experiment 1) are available on OSF (https://osf.io/2xgyf). The preregistration of Experiment 2 can be viewed at https://osf.io/f4u92, and the preregistration of Study 3 can be viewed at https://osf.io/kub2d."
	https://doi.org/10.1177%2F0956797620958009	1	1	1	N/A	0	0	"Data, materials, and code for all studies have been made publicly available on OSF and can be accessed at ... "
	https://doi.org/10.1177/0956797620963559	1	N/A	1	N/A	0	0	"Deidentified data and materials for Studies 1 to 3 have been made publicly available via OSF and can be accessed at ... Stimuli that include identifiable human faces are not posted; however, they were sourced from widely available face databases. The design and analysis plans for all three studies were preregistered at ... Changes to the preregistration are reported in the text. This article has…
	https://doi.org/10.1177/0956797620953132	1	1	1	N/A	0	0	"All data and analysis code have been made publicly available via OSF and can be accessed at ... All materials have been made publicly available at ... Studies 1 and 2 were preregistered at https://osf.io/c3fpv, and Study 3 was preregistered at ... (an addendum to Study 3 was preregistered at https://osf.io/wfxrv). Deviations from the preregistrations are discussed in the text. This article has r…
	https://doi.org/10.1177/0956797620960392	0	0	1	N/A	1	0	"Raw data for this study have been made publicly available via Figshare and can be accessed at ...figshare.The design and analysis plans for the study were not preregistered. This article has received the badge for Open Data."
	https://doi.org/10.1177%2F0956797620963619	0	1	1	N/A	0	0	"All data and analysis scripts have been made publicly available via OSF and can be accessed at ... The design and analysis plans for this study were not preregistered. This article has received the badges for Open Data and Open Materials."
	https://doi.org/10.1177/0956797620963615	1	1	1	N/A	1	0	"All data, analysis code, and materials for the main study and the replication study have been made publicly available via OSF and can be accessed at ...The design and analysis plan for the replication study were preregistered at ... an additional analysis that was not preregistered is discussed in the text. The five experiments in the main study were not preregistered. This article has received …
	https://doi.org/10.1177/0956797620963612	0	0	0	0	1	0
	https://doi.org/10.1177/0956797620965519	0	0	1	N/A	0	0	"All data have been made publicly available via OSF and can be accessed at ... The design and analysis plans for the experiments were not preregistered. This article has received the badge for Open Data.
	https://doi.org/10.1177%2F0956797620966785	0	0	1	N/A	0	0	"All data and materials for Experiments 1 through 5 have been made publicly available via OSF and can be accessed at... The design and analysis plans for the experiments were not preregistered. This article has received the badges for Open Data and Open Materials."
Issue 3: March	https://doi.org/10.1177/0956797620968529	0	1	1	N/A	0	0	"All data and R code have been made publicly available via OSF and can be accessed at... The design and analysis plans for this study were not preregistered. This article has received the badge for Open Data."
	https://doi.org/10.1177%2F0956797620965541	1	1	1	N/A	0	0	"All data, materials, and analysis scripts have been made publicly available via OSF and can be accessed at ... The design and analysis plans for this study were preregistered at...Deviations from the preregistration are discussed in the Supplemental Material. This article has received the badges for Open Data, Open Materials, and Preregistration."
	https://doi.org/10.1177%2F0956797620965520	0	0	1	0	1	0	"Deidentified data are publicly available at ...access to data is limited to qualified researchers. The materials used in this study are widely available."
	https://doi.org/10.1177/0956797620965536	0	1	1	N/A	1	0	"Deidentified data and analysis code, as well as the study protocol, study materials, coding protocol, and codebook, have been made publicly available via OSF and can be accessed at... The design and analysis plans for the study were not preregistered. An R package for conducting specification-curve analysis, developed by J. M. O’Brien, can be downloaded at..."
	https://doi.org/10.1177/0956797620965532	0	1	1	N/A	0	0	"Data, materials, and analysis code for Studies 1a and 1b; Studies 2a, 2b, and 2c; and Study 4 have been made publicly available via OSF and can be accessed at.. The initial survey was preregistered at ... The design and analysis plans for Studies 1 through 4 were not preregistered. This article has received the badge for Open Data and Open Materials."
	https://doi.org/10.1177/0956797620969170	1	0	1	N/A	0	0	"All data and materials for Studies 1 through 3 have been made publicly available via OSF and can be accessed at .. All three studies were preregistered...Additional, nonpreregistered predictions and analyses are reported in the main text and in the Supplemental Material available online."
	https://doi.org/10.1177%2F0956797620968532	0	0	0	1	0	0	"Data and materials have not been made publicly available, but requests for them can be e-mailed to the corresponding author. The design and analysis plans for this study were not preregistered."
	https://doi.org/10.1177/0956797620968787	1	1	1	N/A	0	0	"All data, analysis code, and materials have been made publicly available via OSF and can be accessed at... The design and analysis plans for Experiments 1, 2, and S1 were preregistered at...(as Experiments 1, 3, and 2, respectively). A divergence from the preregistration of Experiment 2 is discussed in the text."
	https://doi.org/10.1177/0956797620968789	0	0	0	0	1	0
	https://doi.org/10.1177/0956797620970561	1	1	1	N/A	0		"All data and analysis code for Studies 1 through 3 have been made publicly available via OSF and can be accessed at... The design and analysis plans for all three studies were preregistered... A deviation from the preregistration of Study 3 is discussed in Note 3"
	https://doi.org/10.1177/0956797620968792	1	1	1	N/A	0	0	"Deidentified raw data, analysis scripts, and materials for both the main and pilot studies have been made publicly available via OSF and can be accessed at https://osf.io/x79pm. The design and analysis plans for this study were preregistered at... "
Issue 4: April	https://doi.org/10.1177%2F0956797620968790	0	1	1	0	1	0	"All data, analysis scripts, and stimuli have been made publicly available via OSF and can be accessed at https://osf.io/rtx5j/. The design and analysis plans for the experiment were not preregistered."
	https://doi.org/10.1177/0956797620971654	0	0	0	1	1	0	"Requests for the data can be sent via e-mail to G. Rieger."
	https://doi.org/10.1177%2F0956797620971650	0	1	1	0	0	0	"All data and code for this study, along with a vast set of supplementary materials, have been made publicly available via OSF and can be accessed at https://osf.io/4u69g. The design and analysis plans for the study were not preregistered."
	https://doi.org/10.1177/0956797620970562	0	1	0	0	0	0	"Analysis code and all measures for this study have been made publicly available via OSF and can be accessed at https://osf.io/njwby. The design and analysis plans for the study were not preregistered. "
	https://doi.org/10.1177/0956797620970559	0	1	0	0	1	0	"Code for the data analysis and simulations is provided on GitHub at https://github.com/silveycat/vocab-syntax. Data cannot be publicly shared because the relevant permissions were not obtained from participants when the data were originally collected. Materials for this study have not been made publicly available, and the design and analysis plans were not preregistered."
	https://doi.org/10.1177/0956797620970551	0	0	0	0	0	0
	https://doi.org/10.1177/0956797620970548	0	1	1	N/A	1	0	"All data, scripts, and materials have been made publicly available via OSF and can be accessed at https://osf.io/y76p2. The design and analysis plans for the experiments were not preregistered."
	https://doi.org/10.1177/0956797620972373	1	1	1	N/A	0	0	"All data and experiment code have been made publicly available via OSF and can be accessed at https://osf.io/tnhez. The design and analysis plans for Experiments 1a to 1c and Experiments 2a to 2c were preregistered on AsPredicted; copies of the preregistrations can be accessed at https://osf.io/tnhez. A minor deviation from the preregistration is discussed in the Method section for Experiment 2a…
	https://doi.org/10.1177/0956797620972491	0	0	0	1	1	0	"All task material used in this study were provided by the original authors (Addis et al., 2008; Levine et al., 2002) or derived from previous publications (Szpunar & Schacter, 2013; Szpunar et al., 2012) and can be obtained through these sources. " "Participants did not provide consent for their data to be shared outside of the primary research team...Therefore, the data cannot be shared publicl…
	https://doi.org/10.1177/0956797620975779	1	1	1	N/A	0	0	"Deidentified raw data, materials, and analysis code have been made publicly available via OSF and can be accessed at https://osf.io/ruxmk. The design and analysis plans for five of the eight experiments were preregistered at OSF "
	https://doi.org/10.1177/0956797620972367	1	0	1	N/A	0	0	PREREGISTERED DIRECT REPLICATION "All data have been made publicly available via OSF and can be accessed at https://osf.io/zep2b. The design and analysis plans for the replications of Fernbach et al.’s (2013) Experiments 2 and 3 were preregistered at https://osf.io/fy4hz/. The preregistration for an additional replication of Fernbach et al.’s Experiment 2 is available at https://osf.io/8qz4f/. "
	https://doi.org/10.1177/0956797621989730	N/A	N/A	N/A	N/A	0	N/A	COMMENTARY AND REPLY
	https://doi.org/10.1177/0956797621996665	N/A	N/A	N/A	N/A	0	N/A	COMMENTARY AND REPLY
	https://doi.org/10.1177/09567976211004118	N/A	N/A	N/A	N/A	0	N/A	CORRIGENDUM
	https://doi.org/10.1177/09567976211004119	N/A	N/A	N/A	N/A	0	N/A	CORRIGENDUM
Issue 5: May	https://doi.org/10.1177/09567976211002821	0	1	1	N/A	0	0	"All data, analysis code, and materials have been made publicly available via OSF and can be accessed at https://osf.io/c7yrv. The design and analysis plans for the experiments were not preregistered. "
	https://doi.org/10.1177/0956797620979149	0	1	1	N/A	0	0	"Raw data and analysis code have been made publicly available via OSF and can be accessed at https://osf.io/bjx5m/. The design and analysis plans for this study were not preregistered."
	https://doi.org/10.1177/0956797620975774	0	0	0	0	0	0
	https://doi.org/10.1177/0956797620975781	0	1	1	N/A	1	0	"All data and code used to analyze the data and reproduce the figures are available on OSF at https://osf.io/guqrm. The study was not preregistered."
	https://doi.org/10.1177/0956797620975785	1	1	1	N/A	1	0	"All data, experimental programs, and analysis scripts have been made publicly available via OSF and can be accessed at https://osf.io/bpavz/files. The design and analysis plans for the three experiments were preregistered at..."
	https://doi.org/10.1177/0956797620979185	0	0	0	0	0	0
	https://doi.org/10.1177/0956797620972490	0	1	1	N/A	0	0	"Stimuli, data, and relevant code for Experiments 1 through 4 have been made publicly available via OSF and can be accessed at https://osf.io/d4pmg/. The design and analysis plans for the experiments were not preregistered."
	https://doi.org/10.1177/0956797620975775	0	0	1	0	0	0	"Study of Early Child Care and Youth Development participant data from birth to 15 years old are publicly available at ... Data past the age-15 assessment are not publicly available."
	https://doi.org/10.1177/0956797620977513	0	0	1	N/A	0	0	"All data have been made publicly available via OSF and can be accessed at https://osf.io/638pe. The design and analysis plans for the study were not preregistered"
	https://doi.org/10.1177/0956797620977516	1	0	1	N/A	0	0	"Stimuli and data for Experiments 1, 2, S1, and S2 are available on OSF at https://osf.io/3mbwu. The design, hypotheses, analysis, and expected choice results for Experiments 2 and S2 were preregistered on OSF at https://osf.io/kv458. Experiments 1 and S1 were not preregistered."
	https://doi.org/10.1177/0956797620979965	1	0	1	N/A	0	0	"All data and materials for Study 1 have been made publicly available via OSF and can be accessed at https://osf.io/3g8zf. The design and analysis plans for the studies were preregistered at"
	https://doi.org/10.1177/0956797620984460	0	0	1	N/A	0	0	"All data for Studies 1 and 2 have been made publicly available via OSF and can be accessed at https://osf.io/q69cm."
	https://doi.org/10.1177/0956797620980754	1	0	1	N/A	0	0	"All data and materials have been made publicly available via OSF and can be accessed at... The design and analysis plans for the study were preregistered on OSF at ...The Bayesian modeling approach used to analyze the data was not part of the preregistered analysis plan (but the type of models was)."
	https://doi.org/10.1177/0956797620939942	1	1	1	N/A	0	0	"All data, analysis code, and code for running the three experiments have been made publicly available on OSF at https://osf.io/sq9td. The design and analysis plans were preregistered on AsPredicted, and copies have been made available on OSF"
	https://doi.org/10.1177/0956797620971298	1	0	1	N/A	1	0	SHORT REPORT "All data, materials, and syntax for Studies 1 and 2 have been made publicly available via OSF and can be accessed at https://osf.io/9jaf6. The design and analysis plans for the studies were preregistered at..."
	https://doi.org/10.1177/09567976211011473	N/A	N/A	N/A	N/A	0	N/A	CORRIGENDUM
	https://doi.org/10.1177/09567976211015632	N/A	N/A	N/A	N/A	0	N/A	ERRATUM
Issue 6: June	https://doi.org/10.1177/0956797620972492	0	0	1*	0	0	0	*"Citations for the publicly available data sets used in this study are given in the text; proprietary data from Gallup are not open access. The design and analysis plans for the studies were not preregistered."
	https://doi.org/10.1177/0956797621991142	1	1	1	N/A	0	0	"All data and code have been made publicly available via OSF and can be accessed at https://osf.io/jfxaz. Word-frequency norms from the SUBTLEXUS corpus are publicly available at http://brm.psychonomic-journals.org/content/supplemental. The design and analysis plans for Study 1 were preregistered at https://osf.io/hdc7x. Study 2 was not officially preregistered, but the preregistration plan was p…
	https://doi.org/10.1177/0956797620985518	0	0	0	0	0	0
	https://doi.org/10.1177/09567976211021594	N/A	N/A	N/A	N/A	0	N/A	DATA BRIEF
	https://doi.org/10.1177/0956797621989967	N/A	N/A	N/A	N/A	0	N/A	DATA BRIEF
	https://doi.org/10.1177/09567976211003564	N/A	N/A	N/A	N/A	0	N/A	DATA BRIEF
	https://doi.org/10.1177/0956797620983829	0	1	1	N/A	0	0	"Data and code for Experiments 1 through 6 have been made publicly available via OSF and can be accessed at https://osf.io/mp4nu. The design and analysis plans for the experiments were not preregistered."
	https://doi.org/10.1177/0956797620984464	0	0	1	N/A	1	0	"All data have been made publicly available via OSF and can be accessed at https://osf.io/4d9u6/. "
	https://doi.org/10.1177/0956797621991137	0	0	1	N/A	1	0	"Data for this study have been made publicly available via OSF and can be accessed at https://osf.io/2gaem. Stimuli (voice recordings) cannot be shared publicly because of concerns about confidentiality."
	https://doi.org/10.1177/0956797621995208	1	1	1	N/A	0	0	"We preregistered the study’s experimental design and hypotheses on AsPredicted (https://aspredicted.org/zu4iq.pdf). In addition, the stimuli, pilot-study results, and data for the main study can be found on the study’s OSF page (https://osf.io/aur2t). The data-analysis code (in Python) can be accessed as a Jupyter notebook at..."
	https://doi.org/10.1177/0956797620977518	1	0	0	0	0	0	SHORT REPORT. "The design and analysis plans for Studies 1 and 2 were preregistered at AsPredicted..."
	https://doi.org/10.1177/0956797620980752	0	1*	1*	0	0	0	SHORT REPORT. "Individual-level data for this study have not been made publicly available because of privacy concerns. However, group-level data can be obtained via the Unforgettable Research Services (URS) platform at...", :Instructions for accessing the group-level data and related code are available on OSF..."
	https://doi.org/10.1177/09567976211018206	N/A	N/A	N/A	N/A	0	N/A	REFLECTION
	https://doi.org/10.1177/0956797620956981	0	1	1	N/A	0	0	COMMENTARY
	https://doi.org/10.1177/09567976211012673	0	1	1	N/A	0	0	REPLY. "Analysis code for the present study has been made publicly available on OSF at https://osf.io/a4w63. Data used in the present study are available from the World Health Organization at ... Data for the original study (Quoidbach et al., 2019) are available at ...."
	https://doi.org/10.1177/09567976211001317	0	1	0	0	1	0	COMMENTARY. "The simulation code for this study is publicly available on OSF at https://osf.io/c9urf. The design and analysis plans for the study were not preregistered."
	https://doi.org/10.1177/09567976211015151	N/A	N/A	N/A	N/A	0	N/A	CORRIGENDUM
Issue...

## Sheet: CPNEC
volume	article	preregistered	open code	open data	data availability statement	open access	preprint	Comments / RR / clinical trial		preregistered wording / link	open code wording / link	open data wording / link	Open access wording / link	preprint wording / link
Volume 5	https://doi.org/10.1016/j.cpnec.2020.100022	0	0	0		1	0
	https://doi.org/10.1016/j.cpnec.2020.100025	0	1	0		1	0	"Lastly, we have included a tutorial and R code in the Supplementary Materials so that researchers can calculate IRT scores in their own datasets."
	https://doi.org/10.1016/j.cpnec.2020.100026	0	0	0		1	0
	https://doi.org/10.1016/j.cpnec.2020.100024	0	0	0		1	0
	https://doi.org/10.1016/j.cpnec.2020.100021	0	0	0		1	0
	https://doi.org/10.1016/j.cpnec.2021.100027	0	0	0		1	0
	https://doi.org/10.1016/j.cpnec.2021.100028	0	0	0		1	0
	https://doi.org/10.1016/j.cpnec.2021.100030	0	0	0		1	0
	https://doi.org/10.1016/j.cpnec.2021.100029	0	0	0		1	0
	https://doi.org/10.1016/j.cpnec.2021.100031	0	0	0		1	0
	https://doi.org/10.1016/j.cpnec.2021.100037	0	0	0		1	0
Volume 6	https://doi.org/10.1016/j.cpnec.2021.100041	0	0	0		1	0
	https://doi.org/10.1016/j.cpnec.2021.100046	0	0	0		1	0
	https://doi.org/10.1016/j.cpnec.2021.100045	0	0	0		1	0
	https://doi.org/10.1016/j.cpnec.2021.100044	0	1	0		1	0	"Modelling was performed in R Statistical Software (version 3.6.1) using the svyglm function [22]. The complete code is freely available on GitHub (https://github.com/Gluschkoff/tst-depr)."
	https://doi.org/10.1016/j.cpnec.2021.100047	0	0	0		1	0
	https://doi.org/10.1016/j.cpnec.2021.100048	0	0	0		1	0
	https://doi.org/10.1016/j.cpnec.2021.100050	0	0	0		1	0
	https://doi.org/10.1016/j.cpnec.2021.100049	0	0	0		1	0
	https://doi.org/10.1016/j.cpnec.2021.100053	0	0	0		1	0
	https://doi.org/10.1016/j.cpnec.2021.100055	0	0	0		1	0
	https://doi.org/10.1016/j.cpnec.2021.100043	0	0	0		1	0
	https://doi.org/10.1016/j.cpnec.2021.100054	0	0	0		1	0
	https://doi.org/10.1016/j.cpnec.2021.100061	0	0	0		1	0
Volume 7	https://doi.org/10.1016/j.cpnec.2021.100062	0	0	0		1	0
	https://doi.org/10.1016/j.cpnec.2021.100064	0	0	0		1	0
	https://doi.org/10.1016/j.cpnec.2021.100065	0	0	0		1	0
	https://doi.org/10.1016/j.cpnec.2021.100066	0	0	0		1	0
	https://doi.org/10.1016/j.cpnec.2021.100067	0	0	0		1	0						"This is an open access article under the CC BY license"
	https://doi.org/10.1016/j.cpnec.2021.100068	0	0	0		1	0
	https://doi.org/10.1016/j.cpnec.2021.100070	0	0	0		1	0
	https://doi.org/10.1016/j.cpnec.2021.100072	0	0	0		1	0
	https://doi.org/10.1016/j.cpnec.2021.100074	0	0	0		1	0
	https://doi.org/10.1016/j.cpnec.2021.100078	0	0	0		1	0
	https://doi.org/10.1016/j.cpnec.2021.100051	0	0	0		1	0
	https://doi.org/10.1016/j.cpnec.2021.100056	0	0	0		1	0
	https://doi.org/10.1016/j.cpnec.2021.100057	0	0	0		1	0
	https://doi.org/10.1016/j.cpnec.2021.100060	0	0	0		1	0
	https://doi.org/10.1016/j.cpnec.2021.100063	0	0	0		1	0
	https://doi.org/10.1016/j.cpnec.2021.100073	0	0	0		1	0
Volume 8	https://doi.org/10.1016/j.cpnec.2021.100094	1	0	0	0	1	0			"The current study was pre-registered (https://osf.io/karqx/)"
	https://doi.org/10.1016/j.cpnec.2021.100098	NA	NA	NA	NA	NA	NA	Review
	https://doi.org/10.1016/j.cpnec.2021.100077	0	0	0	0	1	0
	https://doi.org/10.1016/j.cpnec.2021.100099	0	0	0	0	1	0
	https://doi.org/10.1016/j.cpnec.2021.100084	0	0	0	0	1	0
	https://doi.org/10.1016/j.cpnec.2021.100083	1	0	0	1	1	0			In the current study, preregistered on https://osf.io/hwgtu,
	https://doi.org/10.1016/j.cpnec.2021.100079	0	0	0	0	1	0
	https://doi.org/10.1016/j.cpnec.2021.100095	NA	NA	NA	NA	NA	NA	Corrigendum
	https://doi.org/10.1016/j.cpnec.2021.100089	0	0	0	0	1	0
	https://doi.org/10.1016/j.cpnec.2021.100096	0	0	0	0	1	0
	https://doi.org/10.1016/j.cpnec.2021.100076	0	0	0	0	1	0
	https://doi.org/10.1016/j.cpnec.2021.100097	0	0	0	0	1	0
	https://doi.org/10.1016/j.cpnec.2021.100086	0	0	0	0	1	0
	https://doi.org/10.1016/j.cpnec.2021.100088	NA	NA	NA	NA	NA	NA	Review
	https://doi.org/10.1016/j.cpnec.2021.100092	NA	NA	NA	NA	NA	NA	Review
	https://doi.org/10.1016/j.cpnec.2021.100080	1	0	0	0	1	0			It was registered in the European trial register EudraCT (2012-002651-41, 40844) and Dutch trial register CCMO (NL40844.078.12).
	https://doi.org/10.1016/j.cpnec.2021.100091	1	0	1	0	1	0			Pre-registration and data for the experiment are available at htt ps://osf.io/9xdum/.		Pre-registration and data for the experiment are available at htt ps://osf.io/9xdum/.
	https://doi.org/10.1016/j.cpnec.2021.100093	0	0	0	0	1	0
	https://doi.org/10.1016/j.cpnec.2021.100090	1	0	0	0	1	0			The study was preregistered in Open Science Framework (DOI: 10.17605/OSF.IO/VA8WM).
	https://doi.org/10.1016/j.cpnec.2021.100087	0	0	0	0	1	0
	https://doi.org/10.1016/j.cpnec.2021.100085	0	0	0	0	1	0
	PERCENT PER YEAR	8.77	3.51	1.75	5.88	100	0

## Sheet: PNEC
volume	article	preregistered	open code	open data	data availability statement	open access	preprint	Comments / RR?		preregistered wording / link	open code wording / link	open data wording / link	Open access wording / link	preprint wording / link
					data is available upon request			registered report								Extract from a previous screening effort
																Percentage of recently published psychology vs. consumer research journal articles containing a pre-registered study. (Note: The data reported in Figure 2 include only empirical articles that reported newly collected data. We excluded review articles, commentaries, introductions, corrections, and retractions that did not report new data. The data to reproduce Figures 1 and 2 can be found here: ht…
123	https://doi.org/10.1016/S0306-4530(20)30499-6	NA	NA	NA		NA	NA	editorial
123	https://doi.org/10.1016/S0306-4530(20)30502-3	NA	NA	NA		NA	NA	announcement
123	https://doi.org/10.1016/j.psyneuen.2020.104895	NA	NA	NA		NA	NA	review
123	https://doi.org/10.1016/j.psyneuen.2020.104903	NA	NA	NA		NA	NA	(systematic) review
123	https://doi.org/10.1016/j.psyneuen.2020.104892	NA	NA	NA		NA	NA	(narrative) review
123	https://doi.org/10.1016/j.psyneuen.2020.105040	0	0	1		0	0	used data of an openly available cohort study
123	https://doi.org/10.1016/j.psyneuen.2020.104913	0	0	0		0	0
123	https://doi.org/10.1016/j.psyneuen.2020.105039	0	0	0		0	0
123	https://doi.org/10.1016/j.psyneuen.2020.104915	0	0	0		0	0
123	https://doi.org/10.1016/j.psyneuen.2020.105026	0	0	0		0	0
123	https://doi.org/10.1016/j.psyneuen.2020.105043	0	0	0		0	0	"Data will be made available upon request"
123	https://doi.org/10.1016/j.psyneuen.2020.105041	0	0	0		0	0
123	https://doi.org/10.1016/j.psyneuen.2020.104902	0	0	0		1	0	"Data was provided by the UK Biobank and is available to any researcher (for a fee)"
123	https://doi.org/10.1016/j.psyneuen.2020.104916	0	0	0		1	0
123	https://doi.org/10.1016/j.psyneuen.2020.104917	0	0	0		0	0
123	https://doi.org/10.1016/j.psyneuen.2020.104918	0	0	0		0	0	cohort study: "Data are available under request on webpages of primary studies. Details on additional analyses and results are available upon corresponding author request"
123	https://doi.org/10.1016/j.psyneuen.2020.105044	0	0	0		0	0
123	https://doi.org/10.1016/j.psyneuen.2020.105045	0	0	0		1	0	"The datasets generated and/or analyzed during this study are available from the corresponding author on reasonable request"
123	https://doi.org/10.1016/j.psyneuen.2020.104877	NA	NA	NA		NA	NA	correspondance
123	https://doi.org/10.1016/j.psyneuen.2020.104881	NA	NA	NA		NA	NA	correspondance
124	https://doi.org/10.1016/j.psyneuen.2020.105126	NA	NA	NA	NA	NA	NA	Nachruf, should not be included in stats [mm]
124	https://doi.org/10.1016/j.psyneuen.2020.105117	NA	NA	NA	NA	NA	NA	editorial/president, should not be included in stats [mm]
124	https://doi.org/10.1016/j.psyneuen.2020.105046	0	0	0	0	0	0
124	https://doi.org/10.1016/j.psyneuen.2020.105097	0	0	0	0	0	0
124	https://doi.org/10.1016/j.psyneuen.2020.104794	0	0	0	0	0	0
124	https://doi.org/10.1016/j.psyneuen.2020.105081	1	0	0	0	1	0			"Trial registration: This trial has been pre-registered at the Dutch trial register (NTR 4651) https://www.trialregister.nl/trial/4409. The full protocol of this trial has been published previously: https://pilotfeasibilitystudies.biomedcentral.com/articles/10.1186/s40814–018–0382–5."			"This is an open access article under the CC BY license"
124	https://doi.org/10.1016/j.psyneuen.2020.105042	0	0	0	0	0	0
124	https://doi.org/10.1016/j.psyneuen.2020.105084	0	0	0	0	0	0
124	https://doi.org/10.1016/j.psyneuen.2020.105063	0	0	0	0	0	0
124	https://doi.org/10.1016/j.psyneuen.2020.105083	0	0	0	0	0	0
124	https://doi.org/10.1016/j.psyneuen.2020.105070	0	0	0	0	0	0
124	https://doi.org/10.1016/j.psyneuen.2020.105100	1	0	0	0	0	0			"The clinical trial was registered at the Clinical Trials Register (EudraCT number: 2016-004254-15), the German Reg- ister of Clinical Studies (DRKS number: DRKS00023318) and the regional authorities (government of Upper Franconia)."
124	https://doi.org/10.1016/j.psyneuen.2020.105060	0	0	0	0	0	0
124	https://doi.org/10.1016/j.psyneuen.2020.105096	1	0	0	0	1	0			"This was a randomised, double-blind, placebo-controlled, three-way crossover study registered with the United Kingdom Clinical Research Network (IRAS reference 106181, UKCRN-ID-15236; October 23, 2013)."			"This is an open access article under the CC BY license"
124	https://doi.org/10.1016/j.psyneuen.2020.105067	0	0	0	0	0	0
124	https://doi.org/10.1016/j.psyneuen.2020.105068	0	0	0	1	0	0	"All data is available upon request to the authors."...
124	https://doi.org/10.1016/j.psyneuen.2020.105048	0	0	0	1	0	0	"The data that support of this study are available from the corre- sponding author, EDM, upon reasonable request."
124	https://doi.org/10.1016/j.psyneuen.2020.105098	NA	NA	NA	NA	0	0	REVIEW
124	https://doi.org/10.1016/j.psyneuen.2020.105069	NA	NA	NA	NA	0	0	REVIEW
124	https://doi.org/10.1016/j.psyneuen.2020.105095	0	0	0	0	0	0
124	https://doi.org/10.1016/j.psyneuen.2020.105082	0	0	0	0	1	0						"This is an open access article under the CC BY license"
124	https://doi.org/10.1016/j.psyneuen.2020.105065	0	0	0	0	0	0
124	https://doi.org/10.1016/j.psyneuen.2020.105061	0	0	0	1	0	0	"The data that support the findings of this study are available from the corresponding author X.Z. upon reasonable request."
124	https://doi.org/10.1016/j.psyneuen.2020.105064	0	0	0	0	1	0						"This is an open access article under the CC BY license"
124	https://doi.org/10.1016/j.psyneuen.2020.105059	0	0	0	0	0	0	SHORT COMM
124	https://doi.org/10.1016/j.psyneuen.2020.105066	0	0	0	0	0	0
124	https://doi.org/10.1016/j.psyneuen.2020.105047	0	1	1		1	0				"Custom R scripts are available at at https://gith ub.com/thomazbastiaanssen/Tjazi (Bastiaanssen, 2018)."	"All data generated or analysed during this study are included in this published article and its supplementary information files."	"This is an open access article under the CC BY license"
125	https://doi.org/10.1016/j.psyneuen.2020.105110	0	0	0	0	1	0
125	https://doi.org/10.1016/j.psyneuen.2020.105121	0	0	0	0	0	0
125	https://doi.org/10.1016/j.psyneuen.2020.105103	0	0	0	0	0	0
125	https://doi.org/10.1016/j.psyneuen.2020.105118	0	0	0	0	0	0
125	https://doi.org/10.1016/j.psyneuen.2020.105123	0	0	0	0	0	0
125	https://doi.org/10.1016/j.psyneuen.2020.105120	0	0	0	0	0	0
125	https://doi.org/10.1016/j.psyneuen.2020.105101	0	0	0	0	0	0
125	https://doi.org/10.1016/j.psyneuen.2021.105129	NA	NA	NA	NA	NA	NA	commentary
125	https://doi.org/10.1016/j.psyneuen.2020.105102	NA	NA	NA	NA	NA	NA	commentary
125	https://doi.org/10.1016/j.psyneuen.2020.105115	0	0	0	0	0	0
125	https://doi.org/10.1016/j.psyneuen.2020.105119	0	0	0	0	0	0
125	https://doi.org/10.1016/j.psyneuen.2020.105122	0	0	0	0	1	0
125	https://doi.org/10.1016/j.psyneuen.2020.104884	0	0	0	0	0	0
125	https://doi.org/10.1016/j.psyneuen.2020.105108	0	1	1		1	0				Data and scripts are openly available at http://webapps.ccns.sbg.ac.at/ OpenData/. MR-images are available upon request from the first author.	Data and scripts are openly available at http://webapps.ccns.sbg.ac.at/ OpenData/. MR-images are available upon request from the first author.
125	https://doi.org/10.1016/j.psyneuen.2020.105107	0	0	0	0	0	0
125	https://doi.org/10.1016/j.psyneuen.2020.105071	0	0	0	0	1	0
125	https://doi.org/10.1016/j.psyneuen.2020.105104	0	0	0	0	0	0
125	https://doi.org/10.1016/j.psyneuen.2021.105127	0	0	0	0	1	0
125	https://doi.org/10.1016/j.psyneuen.2020.105099	0	0	0	0	0	0
125	https://doi.org/10.1016/j.psyneuen.2020.105105	0	0	0	0	0	0
125	https://doi.org/10.1016/j.psyneuen.2020.105106	0	0	0	0	0	0
125	https://doi.org/10.1016/j.psyneuen.2020.105116	0	0	0	0	0	0
125	https://doi.org/10.1016/j.psyneuen.2020.105114	0	0	0	0	0	0
125	https://doi.org/10.1016/j.psyneuen.2020.105124	0	0	0	0	0	0
125	https://doi.org/10.1016/j.psyneuen.2020.105125	0	0	0	0	0	0
125	https://doi.org/10.1016/j.psyneuen.2020.105109	0	0	0	0	0	0
125	https://doi.org/10.1016/j.psyneuen.2021.105132	0	0	0	0	0	0
125	https://doi.org/10.1016/j.psyneuen.2020.105111	0	0	0	0	0	0
126	https://doi.org/10.1016/S0306-4530(21)00058-5	NA	NA	NA	NA	NA	NA	editorial
126	https://doi.org/10.1016/S0306-4530(21)00061-5	NA	NA	NA	NA	NA	NA	announcement
126	https://doi.org/10.1016/S0306-4530(21)00063-9	NA	NA	NA	NA	NA	NA	announcement
126	https://doi.org/10.1016/j.psyneuen.2021.105168	1	1	1	1	0	0
126	https://doi.org/10.1016/j.psyneuen.2021.105131	0	0	0	0	0	0
126	https://doi.org/10.1016/j.psyneuen.2020.105062	0	0	1	0	0	0
126	https://doi.org/10.1016/j.psyneuen.2021.105128	0	0	0	0	1	0
126	https://doi.org/10.1016/j.psyneuen.2021.105149	0	0	0	0	0	0
126	https://doi.org/10.1016/j.psyneuen.2021.105150	0	0	0	0	1	0
126	https://doi.org/10.1016/j.psyneuen.2021.105148	0	0	0	0	0	0
126	https://doi.org/10.1016/j.psyneuen.2021.105153	0	0	0	0	0	0
126	https://doi.org/10.1016/j.psyneuen.2020.105085	0	0	1	1	0	0
126	https://doi.org/10.1016/j.psyneuen.2021.105162	0	0	0	0	1	0
126	https://doi.org/10.1016/j.psyneuen.2021.105173	0	0	0	0	0	0
126	https://doi.org/10.1016/j.psyneuen.2021.105167	0	0	0	0	0	0
126	https://doi.org/10.1016/j.psyneuen.2021.105166	0	0	0	0	0	0
126	https://doi.org/10.1016/j.psyneuen.2021.105163	1	0	0	0	0	0
126	https://doi.org/10.1016/j.psyneuen.2021.105169	0	0	0	0	1	0
126	https://doi.org/10.1016/j.psyneuen.2021.105165	1	0	0	0	0	0
126	https://doi.org/10.1016/j.psyneuen.2021.105147	0	0	0	0	0	0
126	https://doi.org/10.1016/j.psyneuen.2021.105146	0	0	0	0	0	0
126	https://doi.org/10.1016/j.psyneuen.2021.105133	0	0	0	0	0	0
126	https://doi.org/10.1016/j.psyneuen.2021.105164	0	0	0	0	0	0
126	https://doi.org/10.1016/j.psyneuen.2021.105143	0	0	0	0	0	0
126	https://doi.org/10.1016/j.psyneuen.2021.105130	0	0	0	0	0	0
127	https://doi.org/10.1016/j.psyneuen.2021.105176	NA	NA	NA	NA	NA	NA	systematic review
127	https://doi.org/10.1016/j.psyneuen.2021.105179	0	0	0	0	0	0
127	https://doi.org/10.1016/j.psyneuen.2021.105178	0	0	0	0	0	0
127	https://doi.org/10.1016/j.psyneuen.2021.105172	0	0	0	0	0	0
127	https://doi.org/10.1016/j.psyneuen.2021.105180	1	0	0	0	0	0			"registered at German Clinical Trials Register with DRKS-ID: DRKS00005741."
127	https://doi.org/10.1016/j.psyneuen.2021.105154	0	1	1		0	0				Data and scripts for statistical analyses are available from: htt ps://osf.io/8zgrs/.	Data and scripts for statistical analyses are available from: htt ps://osf.io/8zgrs/.
127	https://doi.org/10.1016/j.psyneuen.2021.105177	0	0	0	1	0	0	All codes from this study are available from the corresponding author on reasonable request. The datasets used and/or analyzed during the current study are available from the corresponding author on reasonable request.
127	https://doi.org/10.1016/j.psyneuen.2021.105197	0	0	0	0	0	0
127	https://doi.org/10.1016/j.psyneuen.2021.105195	0	0	0	0	0	0
127	https://doi.org/10.1016/j.psyneuen.2021.105200	NA	NA	NA	NA	NA	NA	review
127	https://doi.org/10.1016/j.psyneuen.2021.105198	0	1	0	0	0	0				R analysis scripts and supplements can be found on: https://osf. io/dkjsr/?view_only=15330187bc024882a039a476ef5a098d.
127	https://doi.org/10.1016/j.psyneuen.2021.105202	0	0	0	0	1	0	All data are available in the main text or supplemental materials. > but no link to supplemental material - coded as 0
127	https://doi.org/10.1016/j.psyneuen.2021.105193	0	0	0	0	0	0
127	https://doi.org/10.1016/j.psyneuen.2021.105175	0	1	1		0	0				All data files and analysis scripts related to reported results are available at https://osf.io/x9yqr/.	All data files and analysis scripts related to reported results are available at https://osf.io/x9yqr/.
127	https://doi.org/10.1016/j.psyneuen.2021.105191	0	0	0	0	0	0
127	https://doi.org/10.1016/j.psyneuen.2021.105192	0	0	0	0	0	0
127	https://doi.org/10.1016/j.psyneuen.2021.105190	1	0	0	0	0	0			and prospectively registered (ACTRN 12616001445460, IMPRINT study).
127	https://doi.org/10.1016/j.psyneuen.2021.105201	1	0	0	0	0	0			This study was registered in the ClinicalTrials.gov with these registration IDs: 1) NCT03720665 https://clinicaltrials.gov/ct2/results?cond=NCT03720665&amp;term=&amp;cntry=&amp;state=&amp;city=&amp;dist= 2) NCT04011670 https://clinicaltrials.gov/ct2/results?cond=&amp;term=NCT04011670&amp;cntry=&amp;state=&amp;city=&amp;dist=
127	https://doi.org/10.1016/j.psyneuen.2021.105174	0	0	0	0	0	0
128	https://doi.org/10.1016/S0306-4530(21)00136-0	NA	NA	NA	NA	NA	NA
128	https://doi.org/10.1016/j.psyneuen.2021.105220	1	0	0	0	0	0
128	https://doi.org/10.1016/j.psyneuen.2021.105194	0	0	0	0	0	0
128	https://doi.org/10.1016/j.psyneuen.2021.105204	0	0	0	0	0	0
128	https://doi.org/10.1016/j.psyneuen.2021.105203	0	1	0	0	0	0
128	https://doi.org/10.1016/j.psyneuen.2021.105207	0	0	0	0	0	0
128	https://doi.org/10.1016/j.psyneuen.2021.105214	0	0	0	0	0	0
128	https://doi.org/10.1016/j.psyneuen.2021.105213	0	0	0	0	0	0
128	https://doi.org/10.1016/j.psyneuen.2021.105219	0	0	0	0	0	0
128	https://doi.org/10.1016/j.psyneuen.2021.105199	0	0	1	0	0	0
128	https://doi.org/10.1016/j.psyneuen.2021.105206	0	0	0	0	0	0
128	https://doi.org/10.1016/j.psyneuen.2021.105210	0	0	0	0	0	0
128	https://doi.org/10.1016/j.psyneuen.2021.105224	0	0	0	0	0	0
128	https://doi.org/10.1016/j.psyneuen.2021.105222	0	0	0	0	0	0
128	https://doi.org/10.1016/j.psyneuen.2021.105218	0	0	0	0	0	0
128	https://doi.org/10.1016/j.psyneuen.2021.105217	0	0	0	0	0	0
128	https://doi.org/10.1016/j.psyneuen.2021.105223	0	0	0	1	0	0
128	https://doi.org/10.1016/j.psyneuen.2021.105196	0	0	0	1	0	0
128	https://doi.org/10.1016/j.psyneuen.2021.105221	0	0	0	0	0	0
128	https://doi.org/10.1016/j.psyneuen.2021.105205	0	0	0	0	0	0
128	https://doi.org/10.1016/j.psyneuen.2021.105211	0	0	0	0	0	0
128	https://doi.org/10.1016/j.psyneuen.2021.105209	0	0	0	0	0	0
128	https://doi.org/10.1016/j.psyneuen.2021.105232	0	0	0	0	0	0
128	https://doi.org/10.1016/j.psyneuen.2021.105212	0	0	0	0	0	0
129	https://doi.org/10.1016/j.psyneuen.2021.105257	0	0	0	0	0	0
129	https://doi.org/10.1016/j.psyneuen.2021.105239	0	0	0	1	1	0	Data reported in the current study are available upon request from the corresponding author.
129	https://doi.org/10.1016/j.psyneuen.2021.105268	NA	NA	NA	NA	NA	NA	Review
129	https://doi.org/10.1016/j.psyneuen.2021.105252	0	0	0	0	1	0
129	https://doi.org/10.1016/j.psyneuen.2021.105274	0	0	0	0	1	0
129	https://doi.org/10.1016/j.psyneuen.2021.105269	0	0	0	1	0	0	Full data for this research are available through the corresponding author upon request.
129	https://doi.org/10.1016/j.psyneuen.2021.105237	0	0	1	0	0	0					Please note that the study website contains details of all the data that are available through a fully searchable data dictionary and variable search tool: http://www.bristol.ac.uk/alspac/researchers/ our-data/.
129	https://doi.org/10.1016/j.psyneuen.2021.105240	0	0	0	0	0	0
129	https://doi.org/10.1016/j.psyneuen.2021.105265	0	0	0	0	0	0
129	https://doi.org/10.1016/j.psyneuen.2021.105247	0	0	0	0	0	0
129	https://doi.org/10.1016/j.psyneuen.2021.105231	0	0	0	0	0	0
129	https://doi.org/10.1016/j.psyneuen.2021.105243	0	0	0	0	0	0
129	https://doi.org/10.1016/j.psyneuen.2021.105249	0	0	0	0	0	0
129	https://doi.org/10.1016/j.psyneuen.2021.105254	0	0	0	0	0	0
129	https://doi.org/10.1016/j.psyneuen.2021.105241	0	0	0	0	0	0			This study was a secondary analysis of cross-sectional and longitu- dinal data from randomized controlled trial (Clinical trials registration: NCT01828320) to improve sleep and circadian functioning among ad- olescents with an evening circadian preference (Harvey et al., 2018).
129	https://doi.org/10.1016/j.psyneuen.2021.105267	0	0	0	0	0	0
129	https://doi.org/10.1016/j.psyneuen.2021.105244	0	0	0	0	1	0	Short communication
129	https://doi.org/10.1016/j.psyneuen.2021.105216	0	0	0	0	0	0
129	https://doi.org/10.1016/j.psyneuen.2021.105246	0	0	0	0	0	0
129	https://doi.org/10.1016/j.psyneuen.2021.105271	0	0	0	0	0	0	Short communication
129	https://doi.org/10.1016/j.psyneuen.2021.105242	0	0	0	0	0	0
129	https://doi.org/10.1016/j.psyneuen.2021.105255	0	0	0	0	1	0			The study was registered: AsPredicted #32143. The analyses presented in this paper are secondary to the primary registered question concerning probiotic effects on cognition (separate manuscript currently under review). Not all variables mentioned in the registration were able to be used; analytic techniques were adapted due to missing data.
129	https://doi.org/10.1016/j.psyneuen.2021.105248	0	0	0	0	0	0
129	https://doi.org/10.1016/j.psyneuen.2021.105238	0	0	0	0	0	1							This article was first published as a preprint: Wal- lace T, Schaeuble D, Pace SA, Schackmuth MK, Hentges ST, Chicco AJ, Myers B. Sexually divergent cortical control of affective-autonomic integration. bioRrxiv doi.org/10.1101/2020.09.29.319210.
129	https://doi.org/10.1016/j.psyneuen.2021.105266	0	0	0	1	0	0	The raw data analyzed in this study is not publicly available. Due to the sensitive and personal nature of the diagnosis, participants were assured that findings would be released in aggregate form only and original data would not be shared.
129	https://doi.org/10.1016/j.psyneuen.2021.105245	0	0	1	0	0	0					Data files https://doi.org/10.17605/OSF.IO/BPS7N.
129	https://doi.org/10.1016/j.psyneuen.2021.105272	0	0	0	0	0	0
129	https://doi.org/10.1016/j.psyneuen.2021.105234	0	0	0	0	0	0
129	https://doi.org/10.1016/j.psyneuen.2021.105215	NA	NA	NA	NA	NA	NA	Review
129	https://doi.org/10.1016/j.psyneuen.2021.105270	0	0	0	0	0	0
130	https://doi.org/10.1016/j.psyneuen.2021.105276	0	0	0	0	1	0
130	https://doi.org/10.1016/j.psyneuen.2021.105280	0	0	0	0	0	0
130	https://doi.org/10.1016/j.psyneuen.2021.105277	0	0	0	0	0	0
130	https://doi.org/10.1016/j.psyneuen.2021.105282	0	0	0	0	0	0
130	https://doi.org/10.1016/j.psyneuen.2021.105253	0	0	0	0	0	0
130	https://doi.org/10.1016/j.psyneuen.2021.105278	0	0	0	0	1	0
130	https://doi.org/10.1016/j.psyneuen.2021.105273	0	0	0	0	0	0
130	https://doi.org/10.1016/j.psyneuen.2021.105256	0	0	0	0	0	0
130	https://doi.org/10.1016/j.psyneuen.2021.105258	0	0	0	1	0	0	The data are available from the corresponding author upon reason- able request.
130	https://doi.org/10.1016/j.psyneuen.2021.105281	0	0	0	0	0	0
130	https://doi.org/10.1016/j.psyneuen.2021.105283	0	0	0	0	0	0
131	https://doi.org/10.1016/j.psyneuen.2021.105294	0	0	0	0	0	0
131	https://doi.org/10.1016/j.psyneuen.2021.105331	0	0	0	1	0	0	The data for this study can be made available upon reasonable request.
131	https://doi.org/10.1016/j.psyneuen.2021.105339	0	0	0	0	0	0
131	https://doi.org/10.1016/j.psyneuen.2021.105320	0	0	0	0	0	0
131	https://doi.org/10.1016/j.psyneuen.2021.1052755	0	0	0	0	0	0
131	https://doi.org/10.1016/j.psyneuen.2021.105251	0	0	0	0	0	0
131	https://doi.org/10.1016/j.psyneuen.2021.1052966	0	0	0	1	0	0	The datasets generated for this study are available on request to the corresponding author.
131	https://doi.org/10.1016/j.psyneuen.2021.105327	0	0	0	0	0	0
131	https://doi.org/10.1016/j.psyneuen.2021.105233	NA	NA	NA	NA	NA	NA	Corrigendum
131	https://doi.org/10.1016/j.psyneuen.2021.105338	NA	NA		NA	NA	NA	Corrigendum
131	https://doi.org/10.1016/j.psyneuen.2021.105337	NA	NA		NA	NA	NA	Corrigendum
131	https://doi.org/10.1016/j.psyneuen.2021.105292	0	0	0	0	1	0
131	https://doi.org/10.1016/j.psyneuen.2021.105288	0	0	0	0	0	0
131	https://doi.org/10.1016/j.psyneuen.2021.105325	0	0	0	0	0	0
131	https://doi.org/10.1016/j.psyneuen.2021.105286	0	0	0	0	0	0
131	https://doi.org/10.1016/j.psyneuen.2021.105324	0	0	0	0	1	0
131	https://doi.org/10.1016/j.psyneuen.2021.105285	0	0	0	0	0	0
131	https://doi.org/10.1016/j.psyneuen.2021.105290	0	0	0	0	1	1
131	https://doi.org/10.1016/j.psyneuen.2021.105322	0	0	0	0	0	0
131	https://doi.org/10.1016/j.psyneuen.2021.105347	0	0	0	0	0	0
131	https://doi.org/10.1016/j.psyneuen.2021.105359	NA	NA	NA	NA	NA	NA	Letter to the Editor
131	https://doi.org/10.1016/j.psyneuen.2021.105295	0	0	0	0	1	0
131	https://doi.org/10.1016/j.psyneuen.2021.105284	0	0	0	0	1	0
131	https://doi.org/10.1016/j.psyneuen.2021.105287	0	0	0	0	1	0
131	https://doi.org/10.1016/j.psyneuen.2021.105293	0	0	0	0	0	0
131	https://doi.org/10.1016/j.psyneuen.2021.105291	0	0	0	0	0	0
131	https://doi.org/10.1016/j.psyneuen.2021.105279	0	0	0	0	0	0
131	https://doi.org/10.1016/j.psyneuen.2021.105317	0	0	0	0	0	0
131	https://doi.org/10.1016/j.psyneuen.2021.105332	0	0	0	1	0	0	Data will be made available with reasonable request.
131	https://doi.org/10.1016/j.psyneuen.2021.1053333	0	0	0	0	0	0
131	https://doi.org/10.1016/j.psyneuen.2021.105321	0	0	0	0	0	0
131	https://doi.org/10.1016/j.psyneuen.2021.105330	0	0	0	0	0	0
131	https://doi.org/10.1016/j.psyneuen.2021.105289	0	1	1	1	0	0	Raw and processed data, study materials, as well as the analysis code to computationally reproduce our results are available online and publicy: https://osf. io/6mvq7/
131	https://doi.org/10.1016/j.psyneuen.2021.105336	0	0	0	0	0	0
131	https://doi.org/10.1016/j.psyneuen.2021.105250	0	0	0	0	0	0
131	https://doi.org/10.1016/j.psyneuen.2021.105326	0	0	0	0	0	0
132	https://doi.org/10.1016/j.psyneuen.2021.105362	0	0	0	0	0	0
132	https://doi.org/10.1016/j.psyneuen.2021.105354	NA	NA	NA	NA	NA	NA	Review
132	https://doi.org/10.1016/j.psyneuen.2021.105358	0	0	0	0	0	0
132	https://doi.org/10.1016/j.psyneuen.2021.105342	1		0	0	1	0			The study was approved by the Ethics Committee of the Canton Zurich (BASEC ID 2016-00278) and preregistered in the International Standard Randomized Controlled Trial Number Registry (ISRCTN10690316). Screenreader-Unterstützung aktiviert.
132	https://doi.org/10.1016/j.psyneuen.2021.105368	0	0	0	0	0	0
132	https://doi.org/10.1016/j.psyneuen.2021.105323	0	1	1	1	0	0	study materials, data, and analysis syntax are available on the Open Science Framework (OSF) at https://osf. io/j4g29/ 2.1. Participants
132	https://doi.org/10.1016/j.psyneuen.2021.105361	0	0	0	0	1	0
132	https://doi.org/10.1016/j.psyneuen.2021.105334	0	0	0	0	1	0
132	https://doi.org/10.1016/j.psyneuen.2021.105340	0	0	0	0	0	0
132	https://doi.org/10.1016/j.psyneuen.2021.105363	1	0	0	0	0	0			The study was approved by the Institutional Review Board of Charles University (approval number 20/2016) and its design preregistered prior to the data analyses (https://osf.io/69zgc/).
132	https://doi.org/10.1016/j.psyneuen.2021.105335	0	0	0	1	1	0	The data that support the findings of this study are available on request from the corresponding author.
132	https://doi.org/10.1016/j.psyneuen.2021.105369	0	0	0	0	0	0
132	https://doi.org/10.1016/j.psyneuen.2021.105352	0	0	0	0	0	0
132	https://doi.org/10.1016/j.psyneuen.2021.105367	0	0	0	0	1	0
132	https://doi.org/10.1016/j.psyneuen.2021.105356	0	0	0	0	0	0
132	https://doi.org/10.1016/j.psyneuen.2021.105345	0	0	0	0	0	0
132	https://doi.org/10.1016/j.psyneuen.2021.105348	0	0	0	0	1	0
132	https://doi.org/10.1016/j.psyneuen.2021.105355	0	0	0	0	0	0
132	https://doi.org/10.1016/j.psyneuen.2021.105364	0	0	0	0	0	0
132	https://doi.org/10.1016/j.psyneuen.2021.105346	0	0	0	0	1	0
132	https://doi.org/10.1016/j.psyneuen.2021.105343	0	0	0	0	0	0
132	https://doi.org/10.1016/j.psyneuen.2021.105344	0	0	0	1	0	0	...are available from the corresponding author X.Z. upon reasonable request.
132	https://doi.org/10.1016/j.psyneuen.2021.105353	0	0	0	0	0	0
132	https://doi.org/10.1016/j.psyneuen.2021.105370	NA	NA	NA	NA	NA	NA	Corrigendum
132	https://doi.org/10.1016/j.psyneuen.2021.105357	0	0	0	0	0	0
132	https://doi.org/10.1016/j.psyneuen.2021.105341	0	0	0	0	0	0
132	https://doi.org/10.1016/j.psyneuen.2021.105350	0	0	0	0	0	0
132	https://doi.org/10.1016/j.psyneuen.2021.105365	0	0	0	0	0	0
132	https://doi.org/10.1016/j.psyneuen.2021.105349	0	0	0	0	0	0
132	https://doi.org/10.1016/j.psyneuen.2021.105380	0	0	0	0	1	0
133	https://doi.org/10.1016/j.psyneuen.2021.105434	1	0	1	1	0	0	Preregistered analysis plan together with a full dataset is available at: DOI 10.17605/OSF.IO/8ABUX
133	https://doi.org/10.1016/j.psyneuen.2021.105426	0	0	0	0	1	0
133	https://doi.org/10.1016/j.psyneuen.2021.105392	0	0	0	0	0	0
133	https://doi.org/10.1016/j.psyneuen.2021.105421	0	0	0	0	0	0
133	https://doi.org/10.1016/j.psyneuen.2021.105399	0	0	0	0	1	0
133	https://doi.org/10.1016/j.psyneuen.2021.105401	NA	NA	NA	NA	NA	NA	Corrigendum
133	https://doi.org/10.1016/j.psyneuen.2021.105419	NA	NA	NA	NA	NA	NA	Corrigendum
133	https://doi.org/10.1016/j.psyneuen.2021.105387	0	0	0	0	0	0
133	https://doi.org/10.1016/j.psyneuen.2021.105372	0	0	0	0	0	0
133	https://doi.org/10.1016/j.psyneuen.2021.105382	0	0	0	0	0	0
133	https://doi.org/10.1016/j.psyneuen.2021.105381	0	0	0	0	0	0
133	https://doi.org/10.1016/j.psyneuen.2021.105391	0	1	1	1	0	0				Data and R scripts related to this article are available via heiDATA, the institutional research data repository of Heidelberg University, under the following DOI: https://doi.org/10.11588/data/7IWYPF	Data and R scripts related to this article are available via heiDATA, the institutional research data repository of Heidelberg University, under the following DOI: https://doi.org/10.11588/data/7IWYPF
133	https://doi.org/10.1016/j.psyneuen.2021.105417	1	1	0	1	1	0	The code that has resulted in the reported findings is available from the corresponding authors upon reasonable request.
133	https://doi.org/10.1016/j.psyneuen.2021.105414	0	0	1	1	0	0	Data for this study is publicly available on the Inter-University Consortium for Political and Social Research (ICPSR), hosted by the University of Michigan.
133	https://doi.org/10.1016/j.psyneuen.2021.105395	0	0	0	0	0	0
133	https://doi.org/10.1016/j.psyneuen.2021.105412	1	0	0	0	0	0
133	https://doi.org/10.1016/j.psyneuen.2021.105398	0	0	0	0	0	0
133	https://doi.org/10.1016/j.psyneuen.2021.105389	0	0	0	0	0	0
133	https://doi.org/10.1016/j.psyneuen.2021.105393	0	0	0	0	0	0
133	https://doi.org/10.1016/j.psyneuen.2021.105428	0	0	0	0	0	0
133	https://doi.org/10.1016/j.psyneuen.2021.105402	0	0	0	0	0	0
133	https://doi.org/10.1016/j.psyneuen.2021.105388	0	0	0	0	0	0
133	https://doi.org/10.1016/j.psyneuen.2021.105423	0	0	0	0	0	0
133	https://doi.org/10.1016/j.psyneuen.2021.105390	0	0	0	0	1	0
133	https://doi.org/10.1016/j.psyneuen.2021.105411	0	0	0	0	0	0
133	https://doi.org/10.1016/j.psyneuen.2021.105420	0	0	0	1	0	0	...data analyzed in this study have been deposited in and are available from the dbGaP database under dbGaP accession no. phs001334.v1.p3.22
133	https://doi.org/10.1016/j.psyneuen.2021.105403	0	0	0	0	1	0
133	https://doi.org/10.1016/j.psyneuen.2021.105400	0	0	0	1	0	0	The data will be shared on reasonable request
133	https://doi.org/10.1016/j.psyneuen.2021.105394	0	1	0	0	0	0	Python Code available
133	https://doi.org/10.1016/j.psyneuen.2021.105429	0	0	0	0	1	0
133	https://doi.org/10.1016/j.psyneuen.2021.105371	0	0	0	0	0	0
133	https://doi.org/10.1016/j.psyneuen.2021.105366	0	0	0	0	0	0
133	https://doi.org/10.1016/j.psyneuen.2021.105416	0	0	0	0	0	0
133	https://doi.org/10.1016/j.psyneuen.2021.105396	0	1	1	1	0	1				Data and relevant code are available on the Open Science Framework (https://osf.io/mjavw/).	Data and relevant code are available on the Open Science Framework (https://osf.io/mjavw/).
133	https://doi.org/10.1016/j.psyneuen.2021.105418	0	0	0	0	0	0
133	https://doi.org/10.1016/j.psyneuen.2021.105413	0	0	0	0	0	0
133	https://doi.org/10.1016/j.psyneuen.2021.105397	0	0	0	0	0	0
134	https://doi.org/10.1016/j.psyneuen.2021.105427	0	0	0	0	0	0
134	https://doi.org/10.1016/j.psyneuen.2021.105404	0	0	0	0	0	0
134	https://doi.org/10.1016/j.psyneuen.2021.105448	1	0	0	1	0	0	Data collection instruments, data extracted from included studies and used for all analyses, and analytic code can be made available upon request from the corresponding author.		The study was registered on PROSPERO (CRD42020188509).
134	https://doi.org/10.1016/j.psyneuen.2021.105432	1	0	0	0	0	0			The registration number of this study is ChiCTR2100044948.
134	https://doi.org/10.1016/j.psyneuen.2021.105430	0	0	0	0	1	0
134	https://doi.org/10.1016/j.psyneuen.2021.105452	1	1	1		0	0			Prior to the statistical analysis of the data, we preregistered our statistical analysis plan on the Open Science Framework platform (see https://osf.io/pfxe8/; date of registration: January 30, 2020)	The dataset generated and analyzed in the course of this study, and the scripts of the statistical analysis are available online at https://osf. io/ceqw4/ (Open Science Framework project DOI 10.17605/OSF.IO/ CEQW4).	The dataset generated and analyzed in the course of this study, and the scripts of the statistical analysis are available online at https://osf. io/ceqw4/ (Open Science Framework project DOI 10.17605/OSF.IO/ CEQW4).
134	https://doi.org/10.1016/j.psyneuen.2021.105425	0	0	0	1	0	0	Datasets used in the manuscript are available upon request from the corresponding authors.
134	https://doi.org/10.1016/j.psyneuen.2021.105431	0	1	1	0	0	0	dataset is available in supplements
134	https://doi.org/10.1016/j.psyneuen.2021.105435	0	0	0	1	0	0	Data will be made available upon request.
134	https://doi.org/10.1016/j.psyneuen.2021.105422	0	0	0	0	0	0
134	https://doi.org/10.1016/j.psyneuen.2021.105433	0	0	0	0	0	0
134	https://doi.org/10.1016/j.psyneuen.2021.105415	0	0	0	0	0	0
134	https://doi.org/10.1016/j.psyneuen.2021.105449	0	0	0	0	1	0
134	https://doi.org/10.1016/j.psyneuen.2021.105424	0	0	0	0	0	0
134	https://doi.org/10.1016/j.psyneuen.2021.105360	0	0	0	0	1	0
	PERCENT PER YEAR	6.59	5.51	6.96	11.37	17.45	1.09
